# Supplementary material for: Differential modulation of positive and negative prediction errors by stimulus variability in the mouse posterior parietal cortex
Source: Commun Biol. 2025 Sep 30;8:1397. doi: 10.1038/s42003-025-08797-z (PMC12484734; doi:10.1038/s42003-025-08797-z)
Supplement: Supplementary file 4 — Supplementary Data [file 42003_2025_8797_MOESM4_ESM.xlsx]

## Sheet: Fig1
independent						dependent					All mismatch neurons
∆60%	∆40%					∆60%	∆40%				∆60%	∆40%
0.144233823588659	0.0617314514200834					0.437413072003232	0.261980806819103				0.144233823588659	-0.0367010236161971
0.0581156205115539	0.06300314074953					0.0676566160569388	0.0970977060271487				0.0581156205115539	-0.0169376183447668
0.123049678896824	0.0495029877751104					0.150418057970162	0.126437885226844				0.123049678896824	-0.00677884289724454
0.0753184842366365	0.0498448542752041					0.162508817313093	0.0644012103683405				0.0753184842366365	-0.0428406942200156
0.0772299296523054	0.0583710928687886					0.0463258713378661	0.0677464748066174				0.0772299296523054	0.0272281818174487
0.0477318239413322	0.0527896828829281										0.0477318239413322	-0.00367713996374441
0.0633727248585332	0.0424001652732371										0.0633727248585332	-0.0135735062086174
0.0867902893317683	0.0301826585050402										0.0867902893317683	-0.0302835725953863
0.0647323457092317	0.0311762670509427										0.0647323457092317	0.0168973189448157
0.0632542205313521	0.0475993830792328										0.0632542205313521	-0.0518529309230226
0.0439352365698846	0.026072996323027										0.0439352365698846	-0.00358648420238281
0.0637355215149	0.0325243273954613										0.0637355215149	-0.0273407462800312
0.0490882476633781	0.0332931381004352										0.0490882476633781	-0.0164875073260778
0.0742313792448371	0.0323625170544068										0.0742313792448371	-0.00643562839456624
0.0697772503368586	0.0317967532488007										0.0697772503368586	-0.0254576888701488
0.0719568596950041	0.0237925729860792										0.437413072003232	0.261980806819103
0.058981137117371	0.0289099152113551										0.0676566160569388	0.0970977060271487
0.040669298148714	0.0324412140462007										0.0719568596950041	0.0471972674807353
0.150116637108787	0.0281666675056781										0.058981137117371	0.092545710436459
0.0380307382119129	0.0339485454758453										0.040669298148714	0.0181218275909252
0.14450558824014	0.0294058514428475										0.150116637108787	-0.0221017690548193
0.0346619282059809	0.0346163506675962										0.0380307382119129	0.0581846943110108
0.244019938344155	0.0503897502372462										0.14450558824014	0.0734179512289683
0.0330360031648231	0.0260553526121282										0.0346619282059809	-0.00176698540998321
0.048204779422151	0.0952172804954311										0.244019938344155	0.177741946145562
0.0450951152391011	0.0228856224515062										0.0330360031648231	-0.0167195997914419
0.068027080817809	0.0341116269090919										0.048204779422151	-0.00415698882106003
0.100320377522298	0.0285452158103937										0.0450951152391011	0.021966952948846
0.046845816598732	0.0366535215270555										0.068027080817809	-0.0772259867029084
0.0246533325914624	0.0351499386597425										0.100320377522298	0.0493825678018883
0.0456409329555989	0.107574604639423										0.046845816598732	0.0180992195007181
0.0270371361327688	0.0417646716063421										0.0246533325914624	-0.0104294532145779
0.041587186263754	0.0281742075983916										0.0456409329555989	0.0124883211045075
0.025320573292007	0.0406980243616647										0.0270371361327688	0.0111693995009597
0.0321915357527623	0.0285003825124624										0.041587186263754	-0.00143235693535496
0.031580283621987	0.0398792923623396										0.025320573292007	0.00629423058126122
0.0461387247496825	0.0363703604840163										0.150418057970162	0.126437885226844
0.036800686419273	0.0374136487052085										0.0321915357527623	0.014422371401921
0.0268710967548325	0.0351226734756276										0.031580283621987	-0.00836279889148089
0.0231064733703651	0.0583350326445314										0.0461387247496825	0.00524657186883082
0.0274137443245103	0.0275279203581909										0.036800686419273	0.00849766557615611
0.0449197868133084	0.0378349275260623										0.0268710967548325	0.0136972700410913
0.0328620346826351	0.0187304712824463										0.162508817313093	0.0644012103683405
0.0292498676421782	0.026138779436869										0.0231064733703651	-0.0016271831663025
0.03699687203475	0.0241012152832662										0.0274137443245103	0.00609138752183608
0.0555091335817481	0.0383520473635966										0.0449197868133084	-0.00395233311099863
0.0475438454417482	0.0454339304518315										0.0328620346826351	-0.00640064944708418
0.0506051350197184	0.0423817150144567										0.0292498676421782	-0.00797226740377807
0.0423579942435026	0.0425358383405593										0.03699687203475	0.0293644962976912
0.034395735115639	0.0290060220887103										0.0463258713378661	0.0677464748066174
0.0278637977692509	0.0283003745059813										0.0555091335817481	-0.0121688992047923
0.0357137559800439											0.0475438454417482	-0.00402262635132855
0.0457496551469141											0.0506051350197184	-0.00504747840372029
0.0308842991794189											0.0423579942435026	0.00193852040496084
0.0246538232778191											0.034395735115639	0.00995544804590606
0.0487611692083339											0.0278637977692509	-0.00743718403898511
0.0319592811527752											0.0357137559800439	0.00215845759169409
0.0347344817879099											0.0457496551469141	0.0227241603795612
											0.0308842991794189	-0.00641150318927342
											0.0246538232778191	0.00403473866472562
											0.0487611692083339	-0.0159951519791878
											0.0319592811527752	-0.0276998650703219
											0.0347344817879099	-0.0244304047476861
											0.0330532433975849	0.0617314514200834
											-0.00138023553694028	0.06300314074953
											-0.011208233806575	0.0495029877751104
											-0.0291749522720854	0.0498448542752041
											-0.0130825862086626	0.0583710928687886
											0.0159208230794438	0.0527896828829281
											0.190413068844787	0.261980806819103
											-0.017676213697996	0.0970977060271487
											-0.00896632936482708	0.0424001652732371
											0.0181785092957603	0.0301826585050402
											-0.0326481689173248	0.0311762670509427
											0.0138959720807766	0.0475993830792328
											-0.0238556508225414	0.026072996323027
											-0.00121675405065499	0.0325243273954613
											-0.0120882015354226	0.0332931381004352
											0.000937249953670782	0.0323625170544068
											0.0113747137947939	0.0317967532488007
											-0.0146583368862799	0.0237925729860792
											0.0260705864770458	0.0289099152113551
											-0.00761970602146786	0.0324412140462007
											0.0152902218453106	0.0281666675056781
											0.0102656523954318	0.0339485454758453
											0.011929466404141	0.0294058514428475
											-0.0160302291943451	0.0346163506675962
											-0.00608565713158779	0.0503897502372462
											-0.0315632616871998	0.0260553526121282
											0.057518997774159	0.0952172804954311
											0.00414193396065984	0.0228856224515062
											-0.0354767299713492	0.0341116269090919
											0.00991565011434198	0.0285452158103937
											-0.0127944638051333	0.0366535215270555
											0.0887359932530671	0.126437885226844
											-0.0125158610753715	0.0351499386597425
											0.092685355833495	0.0644012103683405
											0.0097004259493382	0.107574604639423
											0.0234489206209659	0.0417646716063421
											0.0221930518061028	0.0281742075983916
											-0.010957665249495	0.0406980243616647
											0.00597242173934055	0.0285003825124624
											0.0184409075656966	0.0677464748066174
											0.0218246126608011	0.0398792923623396
											-0.0118285095048768	0.0363703604840163
											-0.0087229783586677	0.0374136487052085
											-0.000539618574323192	0.0351226734756276
											0.0124236608446095	0.0583350326445314
											0.0264276272791903	0.0275279203581909
											0.0352658472369395	0.0378349275260623
											0.0306367919585037	0.0187304712824463
											0.0346997485405976	0.026138779436869
											-0.0181566331232921	0.0241012152832662
											-0.023623896879144	0.0383520473635966
											-0.0143358528814955	0.0454339304518315
											-0.0149471133369051	0.0423817150144567
											0.015003232450615	0.0425358383405593
											-0.00368204215755537	0.0290060220887103
											0.0143193646499346	0.0283003745059813

## Sheet: Fig2
independent						dependent					All mismatch neurons
∆20%	∆40%					∆20%	∆40%				∆20%	∆40%
0.0442819440485759	0.0524889889375998					0.0407496552854296	0.0312660439620583				0.0442819440485759	-0.0135163831012418
0.0329019634068132	0.0334756852431794										0.0329019634068132	-0.0218796363323852
0.0325773403559241	0.0399793833508269										0.0325773403559241	0.00845655683623325
0.0355042661521434	0.0420699434039453										0.0355042661521434	0.0131301612090019
0.0469739988085724	0.0535283706469214										0.0469739988085724	-0.00394034440133478
0.0352949252476044	0.0367168090756863										0.0352949252476044	0.0264667065648903
0.0518033317170076	0.0663784117242622										0.0518033317170076	0.00158902835626634
0.0423552323871615	0.053299843311467										0.0423552323871615	-0.0303551095477756
0.049540937458533	0.051755640892342										0.049540937458533	0.0064060621737172
0.0410017439074093	0.0549572393553512										0.0410017439074093	0.0108606204570782
0.0369947183043546	0.0354453363576003										0.0369947183043546	-0.00226874201255287
0.0378891141135095	0.0582752660247347										0.0378891141135095	0.0027418451969542
0.0390187888579901	0.0313756428802134										0.0390187888579901	-0.012682746528768
0.0482968417251663	0.0399210778564485										0.0482968417251663	-0.00269200046867837
0.0392278917133808	0.0390391902389726										0.0392278917133808	0.0183545187277148
0.0231079716796822	0.0304787872751589										0.0231079716796822	0.0083262538312063
0.0263883538709413	0.0229157163844174										0.0263883538709413	-0.0178693569370455
0.0364754807857436	0.0372826897383352										0.0364754807857436	-0.0225572903563584
0.0427534045771726	0.0930383262476102										0.0427534045771726	-0.00194738052537544
0.0422753504958124	0.036133972375894										0.0422753504958124	0.0072991904772578
0.0305449006634937	0.0433437248237521										0.0305449006634937	0.00140312009194354
0.0421921332130178	0.106881497904748										0.0421921332130178	-0.00196497796493911
0.0522730658957434	0.0367277477522411										0.0522730658957434	0.00195473927775428
0.0283271858708993	0.0369054269000527										0.0283271858708993	0.0233493596195334
0.0405103314401312	0.0381389286818787										0.0405103314401312	-0.0117716689879495
0.0273232773197965	0.0445446497413345										0.0273232773197965	-0.019361295048692
0.0289325010887678	0.0369724863614406										0.0289325010887678	0.00578222199222975
0.0286315904306849	0.0432377292891033										0.0286315904306849	0.00823604616884803
0.0158289622742755	0.0347642918312622										0.0158289622742755	-0.0192603988557934
0.0291759803381396	0.0315299447937568										0.0291759803381396	0.0238324796833519
0.0384953772412583	0.0440354518922827										0.0384953772412583	-0.00908976570973474
0.0292922686456868	0.0238121553669654										0.0292922686456868	0.0101530312470371
0.0294028912360098	0.0518646614556576										0.0294028912360098	0.0136460634999938
0.0276791283582908	0.0408171661880671										0.0276791283582908	0.0131239870228925
0.0431769711665824	0.0440869607789923										0.0431769711665824	0.00611798062680227
0.0232531963641034	0.0329565634996059										0.0407496552854296	0.0312660439620583
0.028185767499024	0.0266421959700716										0.0232531963641034	0.0482787606606801
0.0224873501217864	0.0327854235985151										0.028185767499024	0.0120845412189561
0.0251024920369438	0.0438053698969945										0.0224873501217864	0.0112098733323716
0.00601650069602916	0.0382580029026647										0.0251024920369438	0.00185060794014605
0.0356437653376375	0.0362066168440393										0.00601650069602916	0.000935140298679471
0.0331832087118059	0.0298435964298645										0.0356437653376375	0.0188873416834301
0.0294041091636304	0.0342030082228443										0.0331832087118059	-0.0293391642250842
0.0502442383853298	0.03238185211235										0.0294041091636304	0.00188766283944489
0.0326557419818616	0.0361820239002907										0.0502442383853298	-0.0163260201262611
0.0411196569611709	0.0474832760481795										0.0326557419818616	-0.0200954275130625
0.0285378047640646	0.0349570689666566										0.0411196569611709	-0.0148544364163817
0.0356833123695387	0.035413384505157										0.0285378047640646	-0.011202947780182
0.036613114981822	0.0356783160954834										0.0356833123695387	-0.0177322607862973
0.042154872846309	0.0387082469439314										0.036613114981822	0.0323060345554334
0.0422622504178904	0.0819771816473334										0.042154872846309	-0.0000239353206369086
0.0290834469422172	0.0396176032466634										0.0422622504178904	-0.0240784087180791
0.0455135794890662	0.0508296529146572										0.0290834469422172	0.000440726678202608
0.0254005144177485	0.0607970339967118										0.0455135794890662	-0.0237396280581672
	0.0321242876441008										0.0254005144177485	0.00372163656040005
	0.0307539948788021										-0.0076073467155971	0.0524889889375998
	0.0318054654184849										0.0149701426872202	0.0334756852431794
	0.0375647064140667										0.0183918555717795	0.0399793833508269
	0.0349519482817062										0.0146052349488356	0.0420699434039453
	0.0559028831400698										-0.00466968852185434	0.0535283706469214
											-0.0112191913499226	0.0367168090756863
											0.0354704844066873	0.0663784117242622
											-0.0212666479975826	0.053299843311467
											0.0254930145587892	0.051755640892342
											0.0231842678228033	0.0549572393553512
											-0.0466638870026556	0.0354453363576003
											-0.0241420420622284	0.0582752660247347
											0.00964268008547445	0.0313756428802134
											-0.0115902093546596	0.0399210778564485
											-0.0214470677535921	0.0390391902389726
											-0.0050146534453116	0.0304787872751589
											0.00753121380694211	0.0229157163844174
											0.0340439685800623	0.0372826897383352
											-0.00317246464621879	0.0930383262476102
											-0.0335510555249188	0.036133972375894
											0.00223575651855959	0.0433437248237521
											-0.00430358414427423	0.106881497904748
											-0.00294133355360358	0.0367277477522411
											0.0237354011821275	0.0369054269000527
											0.0226418272720748	0.0381389286818787
											0.00499611307356147	0.0445446497413345
											0.00249486460985107	0.0369724863614406
											-0.012823409273199	0.0432377292891033
											0.00877493520778033	0.0347642918312622
											-0.00371422641159547	0.0315299447937568
											-0.0108454472914849	0.0440354518922827
											0.0257953107281919	0.0238121553669654
											0.0110001229275499	0.0518646614556576
											0.00905974522878927	0.0408171661880671
											0.00301752801639058	0.0440869607789923
											0.00343484113052966	0.0329565634996059
											-0.00353894952328823	0.0266421959700716
											0.00128549811638698	0.0327854235985151
											-0.0262675639439089	0.0438053698969945
											0.0341406838758098	0.0312660439620583
											-0.0116066773621095	0.0382580029026647
											0.00890082687575131	0.0362066168440393
											-0.0178752263507763	0.0298435964298645
											0.00722323903333276	0.0342030082228443
											0.00434906899012746	0.03238185211235
											0.00212981611032098	0.0361820239002907
											-0.0250726864417835	0.0474832760481795
											0.0127042575275541	0.0349570689666566
											0.0103839628939186	0.035413384505157
											0.00895084433948559	0.0356783160954834
											0.00565925820340071	0.0387082469439314
											-0.0952737866149795	0.0819771816473334
											-0.000652369006627018	0.0396176032466634
											0.00520979817355832	0.0508296529146572
											-0.0182519232583863	0.0607970339967118
											0.000694342137825099	0.0321242876441008
											0.00278935246282228	0.0307539948788021
											0.0153447295428299	0.0318054654184849
											0.0138766662247719	0.0375647064140667
											0.0145028283680609	0.0349519482817062
											0.0127522382442088	0.0559028831400698

## Sheet: Fig3
								All mismatch neurons
fixed	variable							fixed	variable
0.0349064944480967	0.0367000541149126							0.0349064944480967	0.00943226215895265
0.0193100268426802	0.0250050797565622							0.0193100268426802	0.00794744545747825
0.00919152671779175	0.0184403469207727							0.00919152671779175	0.0117732954602088
0.0402755894225970	0.0356702879672089							0.040275589422597	-0.0142301805542722
0.0181499677898002	0.0225385135291294							0.0181499677898002	0.00349650949975777
0.0141506115924717	0.0296938497678287							0.0141506115924717	0.0159512390997524
0.0255593768360409	0.0400990450026227							0.0255593768360409	0.00404950044861424
0.0266995085140450	0.0542669538530566							0.026699508514045	0.021794652975645
0.0358534476498232	0.0246038280442477							0.0358534476498232	0.0200280540673468
0.0771753968212814	0.388306655046049							0.0771753968212814	0.0131947730983337
0.0375091887657501	0.181158650711539							0.0375091887657501	-0.0242615863831053
0.0173009723498140	0.293949554644285							0.017300972349814	-0.0071763044951724
0.0684349833266629	0.107633714097544							0.0684349833266629	-0.000708859759352865
0.0404148659072968	0.120321553080313							0.0404148659072968	-0.012162541589679
0.00535331682993040	0.148116838710848							0.0053533168299304	0.0170915823302142
0.00215387695671748	0.0583201623005387							0.00215387695671748	-0.0143672916155699
0.0134330061503739	0.0654157469848982							0.0134330061503739	-0.0100238879827122
0.0184679596775001	0.0207084757212508							0.0184679596775001	0.209100794873291
0.0323545224964619	0.0526604767768614							0.0323545224964619	-0.0423793065823584
0.0282702466168802	0.0192571938236905							0.0282702466168802	-0.00479231297128621
0.0298251636379005	0.0114262783862350							0.0298251636379005	-0.00616960853879012
0.00931350729895772	0.0186121454011769							0.00931350729895772	0.0388717069666112
0.0441215341908842	0.0374221856904877							0.0441215341908842	0.0000403864504469054
0.0341236222171105	0.0140838711597626							0.0341236222171105	-0.0168375967280759
0.0408895183504829	0.0143102402010211							0.0408895183504829	0.0161514857205592
0.0526430854581357	0.0209312523084302							0.0526430854581357	0.00931130855737605
0.0453392758565549	0.0128714457875298							0.0453392758565549	0.0327995979992744
0.00701147661499318	0.0383780292190896							0.00701147661499318	-0.0104717394457229
0.0407275447674516	0.0566386998585996							0.0407275447674516	0.0445953056426539
0.0187108888846612	0.0461801719990739							0.0187108888846612	0.0610392272266777
0.0283700965810567	0.0240606182431352							0.0283700965810567	-0.0157966784674734
0.0230096328492847	0.0199205076412087							0.0230096328492847	-0.0184994266300853
0.0186508148617577	0.0436843578147912							0.0186508148617577	-0.0129298553051007
0.0625293566375941	0.0403846826971389							0.0625293566375941	0.00126903312611243
0.0380431276130220	0.0610392272266777							0.038043127613022	0.0152610559129126
	0.0318361178130632							-0.0130328270569143	0.0367000541149126
	0.0245273117907345							-0.0181867558313834	0.0250050797565622
	0.0234666765013131							-0.0136423300587452	0.0184403469207727
	0.0531165410910973							-0.0318216176294241	0.0356702879672089
	0.0726109584981215							-0.0301355214398955	0.0225385135291294
	0.0398217720925928							0.00387071765163133	0.0296938497678287
	0.0352204474395201							-0.034600461320576	0.0400990450026227
								-0.0255910113093353	0.0542669538530566
								-0.0170788159556386	0.0246038280442477
								-0.0567799700318926	0.388306655046049
								0.0174383302932725	0.181158650711539
								-0.0214816038046152	0.293949554644285
								-0.0312240609538651	0.107633714097544
								0.0594395555465692	0.120321553080313
								0.052802745200273	0.148116838710848
								-0.0110190713486161	0.0583201623005387
								-0.0149554423787777	0.0654157469848982
								0.0198103629217874	0.0207084757212508
								0.00848381740656952	0.0526604767768614
								-0.0453095521943103	0.0192571938236905
								0.0339660456163749	0.011426278386235
								-0.017470370516211	0.0186121454011769
								-0.00385974050802743	0.0374221856904877
								-0.0350857190787792	0.0140838711597626
								-0.0098381007405659	0.0143102402010211
								0.000961940581609894	0.0209312523084302
								0.0220695765850495	0.0128714457875298
								-0.0476058645215216	0.0383780292190896
								-0.0385992052136815	0.0566386998585996
								0.00377520693244504	0.0461801719990739
								0.000501806085418555	0.0240606182431352
								-0.00427700960391386	0.0199205076412087
								-0.0194530832907936	0.0436843578147912
								0.0258291898963733	0.0403846826971389
								0.0187108888846612	0.0610392272266777
								-0.0130631993224304	0.0318361178130632
								0.00866223419941362	0.0245273117907345
								0.00972245487284981	0.0234666765013131
								-0.0243473681912292	0.0531165410910973
								0.0186961650052258	0.0726109584981215
								0.0140095438447691	0.0398217720925928
								0.0180777836315927	0.0352204474395201

## Sheet: Fig4
								All mismatch neurons
fixed	variable							fixed	variable
0.00867275283822130	0.0111290069330754							0.0086727528382213	0.0137381244210466
0.0316832266117056	0.0148445437286770							0.0316832266117056	-0.000947877490562549
0.879265131271114	0.0518995889766713							0.879265131271114	0.0640547893220379
0.287825916623396	0.0413413073796208							0.287825916623396	0.0644446109804595
0.0167021271472256	0.0409708536124878							0.0167021271472256	-0.00328499628531354
0.182154588750564	0.00906820749984152							0.182154588750564	-0.0171076382403337
0.0319740903909288	0.0316966664489178							0.0319740903909288	0.0199971978642768
0.173374156993363	0.00706082988049714							0.173374156993363	0.0085224964028795
0.0197812233555822	0.0562230226031745							0.0197812233555822	-0.0105475771697163
0.547611980023043	0.0272732131716405							0.547611980023043	0.0619772410681171
0.123067763213429	0.0185770094394684							0.123067763213429	0.0171338675370921
0.685422587719175	0.0530346132797985							0.685422587719175	0.0802986623058396
0.0268894918676045	0.0211808822988983							0.0268894918676045	-0.00652398775902485
0.0455848442863733	0.0103341687861229							0.0455848442863733	-0.0328661662915105
0.107362857649869	0.0398338478088619							0.107362857649869	0.00836033912128187
0.0161669807951717	0.0213476057077998							0.0161669807951717	-0.00354109924181455
0.0414176606084971	0.0451368851504559							0.0414176606084971	0.00858288907094845
0.0205844569352320	0.0202030109151477							0.020584456935232	0.0136341855524675
0.0275784978852420	0.0477587616206297							0.027578497885242	0.00424548934003519
0.0309355484036308	0.0217378649620279							0.0309355484036308	0.00640505724380003
0.0188685532118524	0.0271224096237171							0.0188685532118524	-0.0226366644022956
0.0325894469081710	0.00932704128800035							0.032589446908171	-0.0707344941216551
0.0376393952371267	0.0337991071677196							0.0376393952371267	0.0181730527866391
0.0543539668107124	0.0277120016304956							0.0543539668107124	0.0136876990793333
0.0246724478427261	0.0175939137266288							0.0246724478427261	-0.00602658511319709
0.0605282694300366	0.0152078896100002							0.0605282694300366	0.0229370621701462
0.0207990274385309	0.0493412856162796							0.0207990274385309	0.114259441661078
0.0221894070874118	0.0129532812589464							0.0221894070874118	0.0135158250303638
0.0686885609419175	0.0408781246083128							0.0686885609419175	-0.00505081656569195
0.0551545692855613	0.0231025828454163							0.0551545692855613	0.0173330470504645
0.0142538935667084	0.0306378978289544							0.0142538935667084	0.021396923307029
0.0405928709078580	0.0141838747598916							0.040592870907858	-0.0209563806532852
0.0171534127796129	0.0332421872674698							0.0171534127796129	0.00423486911571555
0.0365894562414577	0.0109334273466600							0.0365894562414577	0.00943124543635115
0.00736325222157663	0.0451770804206570							0.00736325222157663	-0.0246862887334212
0.0283275498603020	0.0125624390671991							0.028327549860302	0.0149277510542062
0.0106102873267505	0.0175570559935764							0.0106102873267505	-0.0140799640503246
0.0259106705592374	0.0227105663297328							0.0259106705592374	-0.000445469628058137
0.0340052133542486	0.0276085009926089							0.0340052133542486	-0.0291792295287333
0.000958915016869261	0.0181986672443248							0.000958915016869261	0.0134650465371388
0.0190124686266626	0.0277709799819633							0.0190124686266626	0.00686184029215045
0.0554113412227091	0.0184589028508673							0.0554113412227091	0.0103157191394618
0.0332242503730325								0.0332242503730325	-0.000478986830961314
0.0268519048319919								0.0268519048319919	-0.0192061454891378
0.0478255953245436								0.0478255953245436	-0.00191255664873508
0.0295770469059672								0.0295770469059672	0.00385201239741068
0.0291596120270345								0.0291596120270345	0.00147055019248998
0.0322121801943849								0.0322121801943849	-0.0303632806941506
0.0195013419049041								0.0195013419049041	0.00880406980004703
0.0251187476772635								0.0251187476772635	0.00824923366646191
0.0259980762869330								0.025998076286933	-0.0353975678031753
								-0.00760969333350658	0.0111290069330754
								0.0310733398836742	0.014844543728677
								-0.023117924330666	0.0518995889766713
								-0.00695447340953134	0.0413413073796208
								0.00801043034035473	0.0409708536124878
								0.00122474318355201	0.00906820749984152
								-0.0111029509242789	0.0316966664489178
								-0.0286980872061254	0.00706082988049714
								0.0257751782755217	0.0562230226031745
								0.0057588826842426	0.0272732131716405
								-0.0154046957379192	0.0185770094394684
								-0.0466058852579144	0.0530346132797985
								-0.00442619621753693	0.0211808822988983
								-0.00909162985326181	0.0103341687861229
								0.000912442937166608	0.0398338478088619
								-0.0233445675638054	0.0213476057077998
								0.0783978891446285	0.0451368851504559
								-0.0430664655643575	0.0202030109151477
								0.0765178505098447	0.0477587616206297
								0.0372991666860593	0.0217378649620279
								-0.00946742879973644	0.0271224096237171
								0.0186948125370808	0.00932704128800035
								-0.0126076069990954	0.0337991071677196
								0.0249839456904034	0.0277120016304956
								0.0119123459350498	0.0175939137266288
								-0.0111972016072081	0.0152078896100002
								-0.00517368698192219	0.0493412856162796
								-0.00944556382244391	0.0129532812589464
								0.00722460669367725	0.0408781246083128
								-0.00883921423730733	0.0231025828454163
								-0.00197596891572879	0.0306378978289544
								0.00407406143588765	0.0141838747598916
								-0.0237147994564786	0.0332421872674698
								-0.0052033727199981	0.01093342734666
								-0.000865021164739327	0.045177080420657
								-0.00445336471837493	0.0125624390671991
								0.00543128722347319	0.0175570559935764
								-0.0134574663374693	0.0227105663297328
								0.0204831613542234	0.0276085009926089
								0.000676370614523747	0.0181986672443248
								0.0123974334959301	0.0277709799819633
								0.00912847067604983	0.0184589028508673

## Sheet: SupFig1
fixed	variable
0.0700874803137154	0.0241421938070186
0.209774131150616	0.0356976985105223
0.0279585354991498	0.0107915373575393
0.00600311525105948	0.0147980692788899
0.0646476701442753	0.177379513249522
0.0129499297979618	0.324365410893675
0.0151855542114185	0.175270231823707
0.0207286192885330	0.0514478366484024
0.0231633704426067	0.206902717275830
0.0561915028900389	0.169843898118181
0.0262281835650004	0.115158077209227
0.0350294891113956	0.00911448855185881
0.0203188168365628	0.0771836401038473
0.0260331364829213	0.0656752749665400
0.0259791277198782	0.0428002343452986
0.0504174377218137	0.0194034251354394
0.0587353677368693	0.0479760714656403
0.0283764656360877	0.0861466919971375
0.0607916120019170	0.00589628723419960
0.00268429616135696	0.0168461339011217
0.00350990410398452	0.0454905505156926
0.0182788997227626	0.0371797761894883
0.0232564937370273	0.0343731388659967
0.0387460294408694	0.0404768117098889
0.0555973334797478	0.0387622143307160
0.0360142678893622	0.0225794240475572
0.0339100804487844	0.0291171040791538
0.00568741748640841	0.0159832301639741
0.000782605209913578	0.0641959733780353
0.0252843558217489	0.0174952064070009
0.0421452708016600	0.0314219183449994
	0.120670088146242
	0.0565158805712277
	0.0347993568321990
	0.0220327283135585
	0.0195605689960141
	0.0955368641974224
	0.0585927929822637
	0.0324037725128414
	0.0503632703306897
	0.0370148147767102
